# Supplementary material for: Synthesis, Biological and In Silico Studies of Griseofulvin and Usnic Acid Sulfonamide Derivatives as Fungal, Bacterial and Human Carbonic Anhydrase Inhibitors
Source: Int J Mol Sci. 2023 Feb 1;24(3):2802. doi: 10.3390/ijms24032802 (PMC9917406; doi:10.3390/ijms24032802)
Supplement: Supplementary file 1 [file ijms-24-02802-s001.zip]

Archive with 1 entries (1 files):
- ijms-2141157-supplementary.pdf
